# Supplementary material for: CORAL—Catamaran for Underwater Exploration: Development of a Multipurpose Unmanned Surface Vessel for Environmental Studies
Source: Sensors (Basel). 2024 Jul 13;24(14):4544. doi: 10.3390/s24144544 (PMC11280589; doi:10.3390/s24144544)
Supplement: Supplementary file 1 [file sensors-24-04544-s001.zip]

Archive with 1 entries (1 files):
- sensors-3028478-supplementary.pdf
